# Supplementary material for: Availability of over-the-counter antibiotics in Guatemalan corner stores
Source: PLoS One. 2020 Sep 25;15(9):e0239873. doi: 10.1371/journal.pone.0239873 (PMC7518585; doi:10.1371/journal.pone.0239873)
Supplement: S1 Dataset — (XLSX) [file pone.0239873.s002.xlsx]

## Sheet: Dataset corner stores
record_id	community	code	gps_long	gps_lat	address_establishment_2	address_establishment	person_charge	consent	antibiotics_here	num_medicaments	commercial_name_1	name_medicament_1	name_medicament_other_1	laboratory_name	dosage_form_1	dosage_form_other_1	milliliters_1	grams_capsule_1	price_1	photo_1	commercial_name_2	name_medicament_2	name_medicament_other_2	laboratory_name_2	dosage_form_2	dosage_form_other_2	milliliters_2	grams_capsule_2	price_2	photo_2	commercial_name_3	name_medicament_3	name_medicament_other_3	laboratory_name_3	dosage_form_3	dosage_form_other_3	milliliters_3	grams_capsule_3	price_3	photo_3	vende_antibioticos	numero_antibioticos
JA-TI-01	JA	JA-TI-01	intentionally omitted	intentionally omitted	intentionally omitted	intentionally omitted	1	1	1	3	Ibuprofeno	88	Ibuprofeno BP	ARGUS SALUD	1			600	1	[document]	Aspirina Forte	88	Ácido Acetilsalicilico	Bayer	1			500	1	[document]	Tetraciclina	3		Lafco	2			500	1	[document]	1	1
JA-TI-02	JA	JA-TI-02	intentionally omitted	intentionally omitted	intentionally omitted	intentionally omitted	1	1	1	3	Aspirina Forte	88	Acido acetilsalicilico	Bayer	1			500	0.75	[document]	Tetraciclina	3		Therfam	2			500	1.5	[document]	Amoxicilina	1		AGRUS SALUD	2			500	1	[document]	1	2
JA-TI-03	JA	JA-TI-03	intentionally omitted	intentionally omitted	intentionally omitted	intentionally omitted	1	1	0																																0
JA-TI-04	JA	JA-TI-04	intentionally omitted	intentionally omitted	intentionally omitted	intentionally omitted	1	1	0																																0
JA-TI-05	JA	JA-TI-05	intentionally omitted	intentionally omitted	intentionally omitted	intentionally omitted	1	1	1	3	Amoxicilina	1		Caplin point	2			500	1	[document]	Tetraciclina	3		Therfam	2			500	0.75	[document]	Santemicina	3		Sante	5			125	1.5	[document]	1	3
JA-TI-06	JA	JA-TI-06	intentionally omitted	intentionally omitted	intentionally omitted	intentionally omitted	1	1	1	3	Tetraciclina	3		Therfam	2			500	1	[document]	Ibuprofeno	88	Ibuprofeno	Argus Salud	1			800	2	[document]	Amoxicilina	1		Caplin point	2			500	1	[document]	1	2
JA-TI-07	JA	JA-TI-07	intentionally omitted	intentionally omitted	intentionally omitted	intentionally omitted	1	1	0																																0
JA-TI-08	JA	JA-TI-08	intentionally omitted	intentionally omitted	intentionally omitted	intentionally omitted	0
JA-TI-09	JA	JA-TI-09	intentionally omitted	intentionally omitted	intentionally omitted	intentionally omitted	1	1	0																																0
JA-TI-10	JA	JA-TI-10	intentionally omitted	intentionally omitted	intentionally omitted	intentionally omitted	1	1	1	1	Santemicina	3		Sante	5			125	2.5	[document]																					1	1
JA-TI-11	JA	JA-TI-11	intentionally omitted	intentionally omitted	intentionally omitted	intentionally omitted	1	1	1	1	Amoxicilina	1		Caplin point	2			500	2	[document]																					1	1
JA-TI-12	JA	JA-TI-12	intentionally omitted	intentionally omitted	intentionally omitted	intentionally omitted	1	1	0																																0
JA-TI-13	JA	JA-TI-13	intentionally omitted	intentionally omitted	intentionally omitted	intentionally omitted	1	1	0																																0
JA-TI-14	JA	JA-TI-14	intentionally omitted	intentionally omitted	intentionally omitted	intentionally omitted	1	1	0																																0
JA-TI-15	JA	JA-TI-15	intentionally omitted	intentionally omitted	intentionally omitted	intentionally omitted	1	1	0																																0
JA-TI-16	JA	JA-TI-16	intentionally omitted	intentionally omitted	intentionally omitted	intentionally omitted	1	1	1	2	Amoxicilina	1		Caplin point	2			500	1	[document]	Tetracilina	3		Therfam	2			500	1	[document]											1	2
JA-TI-17	JA	JA-TI-17	intentionally omitted	intentionally omitted	intentionally omitted	intentionally omitted	1	1	1	1	Santemicina	3		Sante	5			125	1.25	[document]																					1	1
JA-TI-18	JA	JA-TI-18	intentionally omitted	intentionally omitted	intentionally omitted	intentionally omitted	1	1	0																																0
JA-TI-19	JA	JA-TI-19	intentionally omitted	intentionally omitted	intentionally omitted	intentionally omitted	1	1	1	2	Amoxicilina	1		Caplin point	2			500	1	[document]	Santemicina	3		Sante	5			125	1.5	[document]											1	2
JA-TI-20	JA	JA-TI-20	intentionally omitted	intentionally omitted	intentionally omitted	intentionally omitted	1	1	1	1	Amoxicilina	1		Caplin point	2			500	1	[document]																					1	1
JA-TI-21	JA	JA-TI-21	intentionally omitted	intentionally omitted	intentionally omitted	intentionally omitted	1	1	1	1	Tetraciclina	3		NA	1			500	2	[document]																					1	1
JA-TI-22	JA	JA-TI-22	intentionally omitted	intentionally omitted	intentionally omitted	intentionally omitted	1	1	1	1	Tetraciclina	3		Sante	5			125	1.5	[document]																					1	1
JA-TI-23	JA	JA-TI-23	intentionally omitted	intentionally omitted	intentionally omitted	intentionally omitted	1	1	1	1	Amoxicilina	1		Argus salud	2			500	2.5	[document]																					1	1
JA-TI-24	JA	JA-TI-24	intentionally omitted	intentionally omitted	intentionally omitted	intentionally omitted	1	1	1	1	Tetraciclina	3		Therfam	2			500	1	[document]																					1	1
JA-TI-25	JA	JA-TI-25	intentionally omitted	intentionally omitted	intentionally omitted	intentionally omitted	1	1	1	1	Amoxicilina	1		Caplin point	2			500	1.5	[document]																					1	1
JA-TI-26	JA	JA-TI-26	intentionally omitted	intentionally omitted	intentionally omitted	intentionally omitted	1	1	1	1	Tetraciclina	3		Therfam	2			500	1	[document]																					1	1
JA-TI-27	JA	JA-TI-27	intentionally omitted	intentionally omitted	intentionally omitted	intentionally omitted	1	1	1	3	Santemicina	3		Sante	5			125	2	[document]	Tetraciclina	3		Caplin point	2			500	1.25	[document]	Amoxicilina	1		Caplin point	2			500	1.25	[document]	1	3
JA-TI-28	JA	JA-TI-28	intentionally omitted	intentionally omitted	intentionally omitted	intentionally omitted	1	1	1	1	Santemicina	3		Sante	5			125	1.5	[document]																					1	1
JA-TI-29	JA	JA-TI-29	intentionally omitted	intentionally omitted	intentionally omitted	intentionally omitted	1	1	0																																0
JA-TI-30	JA	JA-TI-30	intentionally omitted	intentionally omitted	intentionally omitted	intentionally omitted	1	1	1	2	Amoxicilina	1		Caplin point	2			500	1	[document]	Estomicina	88	Loperamida	Therfam	5			2	1	[document]											1	1
JA-TI-31	JA	JA-TI-31	intentionally omitted	intentionally omitted	intentionally omitted	intentionally omitted	1	1	1	3	Santemicina	3		Sante	5			125	2	[document]	Amoxicilina	1		Caplin point	2			500	1	[document]	Tetraciclina	3		Therfam	2			500	1	[document]	1	3
JA-TI-32	JA	JA-TI-32	intentionally omitted	intentionally omitted	intentionally omitted	intentionally omitted	1	1	1	2	Estomicina	88	Loperamina	Therfam	5			3	1.5	[document]	Amoxicilina	1		Caplin point	2			500	1.5	[document]											1	1
JA-TI-33	JA	JA-TI-33	intentionally omitted	intentionally omitted	intentionally omitted	intentionally omitted	1	1	1	3	Santemicina	3		Sante	5			125	1.5	[document]	Tetraciclina	3		Therfam	2			500	1	[document]	Amoxicilina	1		Caplin point	2			500	1	[document]	1	3
JA-TI-34	JA	JA-TI-34	intentionally omitted	intentionally omitted	intentionally omitted	intentionally omitted	1	1	1	1	Santemicina	3		Sante	5			125	1.5	[document]																					1	1
JA-TI-35	JA	JA-TI-35	intentionally omitted	intentionally omitted	intentionally omitted	intentionally omitted	0
JA-TI-36	JA	JA-TI-36	intentionally omitted	intentionally omitted	intentionally omitted	intentionally omitted	1	1	1	1	Tetraciclina	3		Therfam	2			500	1	[document]																					1	1
JA-TI-37	JA	JA-TI-37	intentionally omitted	intentionally omitted	intentionally omitted	intentionally omitted	1	1	1	2	Tetraciclina	3		Therfam	2			500	1	[document]	Amoxicilina	1		Caplin point	2			500	1	[document]											1	2
JA-TI-38	JA	JA-TI-38	intentionally omitted	intentionally omitted	intentionally omitted	intentionally omitted	1	1	1	1	Amoxilcilina	1		Caplin point	2			500	1	[document]																					1	1
JA-TI-39	JA	JA-TI-39	intentionally omitted	intentionally omitted	intentionally omitted	intentionally omitted	1	1	0																																0
JA-TI-40	JA	JA-TI-40	intentionally omitted	intentionally omitted	intentionally omitted	intentionally omitted	1	1	1	3	Santemicina	3		Sante	5			75	1.5	[document]	Tetraciclina	3		Therfam	2			500	1	[document]	Amoxicilina	1		Caplin point	2			500	1	[document]	1	3
JA-TI-41	JA	JA-TI-41	intentionally omitted	intentionally omitted	intentionally omitted	intentionally omitted	1	1	1	1	Santemicina	3		Sante	5			75	2	[document]																					1	1
JA-TI-42	JA	JA-TI-42	intentionally omitted	intentionally omitted	intentionally omitted	intentionally omitted	1	1	1	2	Estomicina	88	Loperamida	Therfam	5			2	1	[document]	Tetraciclina	3		Therfam	2			500	1.5	[document]											1	1
JA-TI-43	JA	JA-TI-43	intentionally omitted	intentionally omitted	intentionally omitted	intentionally omitted	1	1	1	1	Tetraciclina	3		Therfam	2			500	1.5	[document]																					1	1
MO-TI-01	MO	MO-TI-01	intentionally omitted	intentionally omitted	intentionally omitted	intentionally omitted	1	1	0																																0
MO-TI-02	MO	MO-TI-02	intentionally omitted	intentionally omitted	intentionally omitted	intentionally omitted	1	1	1	1	Satntemicina	3		Sante	5			75	1	[document]																					1	1
MO-TI-03	MO	MO-TI-03	intentionally omitted	intentionally omitted	intentionally omitted	intentionally omitted	1	1	0																																0
MO-TI-04	MO	MO-TI-	intentionally omitted	intentionally omitted	intentionally omitted	intentionally omitted	1	1	1	3	Amoxicilina	3		Therfam	1			500	1	[document]	Amoxicilina	1		Therfam	1			500	1	[document]	Santemicina	3		Sante	5			75	1	[document]	1	2
MO-TI-05	MO	MO-TI-05	intentionally omitted	intentionally omitted	intentionally omitted	intentionally omitted	1	1	1	2	Santemicina	3		Sante	5			75	1	[document]	Amoxicilina	1		Therfam	1			500	1	[document]											1	2
MO-TI-06	MO	MO-TI-06	intentionally omitted	intentionally omitted	intentionally omitted	intentionally omitted	1	1	1	2	Amoxicilina	1		Thefarm	1			500	1	[document]	Santamicina	3		Sante	5			75	1	[document]											1	2
MO-TI-07	MO	MO-TI-07	intentionally omitted	intentionally omitted	intentionally omitted	intentionally omitted	1	1	0																																0
MO-TI-08	MO	MO-TI-08	intentionally omitted	intentionally omitted	intentionally omitted	intentionally omitted	1	1	1	2	Amoxicilina	1		Caplin point	1			500	1	[document]	Santemicina	3		Sante	5			75	1	[document]											1	2
MO-TI-09	MO	MO-TI-09	intentionally omitted	intentionally omitted	intentionally omitted	intentionally omitted	1	1	1	3	Amoxicilina	1		Caplin	1			500	2	[document]	Tetraciclina	3		Therfam	1			500	1	[document]	Santemicina	3		Sante	5			75	1	[document]	1	3
MO-TI-10	MO	MO-TI-10	intentionally omitted	intentionally omitted	intentionally omitted	intentionally omitted	1	1	0																																0
MO-TI-11	MO	MO-TI-11	intentionally omitted	intentionally omitted	intentionally omitted	intentionally omitted	1	1	0																																0
MO-TI-12	MO	MO-TI-12	intentionally omitted	intentionally omitted	intentionally omitted	intentionally omitted	1	1	1	3	Amoxicilin	1		Selectopham	4		250		20	[document]	Trimetroprim/sulfametoxazol	5		Selectpharma	4		120		30		Santemicina	3		Sante	5			75	1		1	3
MO-TI-13	MO	MO-TI-13	intentionally omitted	intentionally omitted	intentionally omitted	intentionally omitted	1	1	0																																0
MO-TI-14	MO	MO-TI-14	intentionally omitted	intentionally omitted	intentionally omitted	intentionally omitted	1	1	1	3	Amoxicilina	1		Caplin	1			500	2	[document]	Tetraciclina	3		Therfam	1			500	3	[document]	Santemicina	3		Sante	5			75	1	[document]	1	3
MO-TI-15	MO	MO-TI-15	intentionally omitted	intentionally omitted	intentionally omitted	intentionally omitted	1	1	1	3	Amoxicilina	1		Caplin	2			500	2		Tetraciclina	3		Theparm	1			500	2		Santemicina	3		Sante	5			75	1		1	3
MO-TI-16	MO	MO-TI-16	intentionally omitted	intentionally omitted	intentionally omitted	intentionally omitted	1	1	0																																0
MO-TI-17	MO	MO-TI-17	intentionally omitted	intentionally omitted	intentionally omitted	intentionally omitted	1	1	0																																0
MO-TI-18	MO	MO-TI-18	intentionally omitted	intentionally omitted	intentionally omitted	intentionally omitted	1	1	1	3	Amoxicilina	1		Caplin	2			500	1	[document]	Tetraciclina	3		Therpham	2			500	1	[document]	Santemicina	3		Sante	5			75	1	[document]	1	3
MO-TI-19	MO	MO-TI-19	intentionally omitted	intentionally omitted	intentionally omitted	intentionally omitted	1	1	0																																0
MO-TI-20	MO	MO-TI-20	intentionally omitted	intentionally omitted	intentionally omitted	intentionally omitted	1	1	0																																0
MO-TI-21	MO	MO-TI-21	intentionally omitted	intentionally omitted	intentionally omitted	intentionally omitted	1	1	1	1	Amoxicilina	1		Caplin	1			500	2																						1	1
MO-TI-22	MO	MO-TI-22	intentionally omitted	intentionally omitted	intentionally omitted	intentionally omitted	1	1	1	2	Amoxicilina	1		Caplim	2			500	2		Santemicina	3		Santr	5			75	1												1	2
MO-TI-23	MO	MO-TI-23	intentionally omitted	intentionally omitted	intentionally omitted	intentionally omitted	1	1	1	2	Santemicina	3		Sante	5			75	1		Amoxicilina	1		Caplin	2			500	1												1	2
MO-TI-24	MO	MO-TI-24	intentionally omitted	intentionally omitted	intentionally omitted	intentionally omitted	1	1	1	2	Amoxicilina	1		Caplin	2			500	1		Santemicina	3		Sante	5			75	1												1	2
MO-TI-25	MO	MO-TI-25	intentionally omitted	intentionally omitted	intentionally omitted	intentionally omitted	1	1	1	3	Amoxicilina	1		Caplin	1			500	1	[document]	Tetraciclina	3		Therfam	2			500	1	[document]	Santemicina	3		Sante	5			75	1	[document]	1	3
MO-TI-26	MO	MO-TI-26	intentionally omitted	intentionally omitted	intentionally omitted	intentionally omitted	1	1	1	2	Amoxicilina	1		Caplin	2			500	2		Santemicina	3		Sante	5			75	1												1	2
MO-TI-27	MO	MO-TI-27	intentionally omitted	intentionally omitted	intentionally omitted	intentionally omitted	1	1	0																																0
MO-TI-28	MO	MO-TI-28	intentionally omitted	intentionally omitted	intentionally omitted	intentionally omitted	1	1	1	2	Amoxililina	1		Caplin	2			500	2		Santemicina	3		Sante	5			75	1												1	3
MO-TI-29	MO	MO-TI-29	intentionally omitted	intentionally omitted	intentionally omitted	intentionally omitted	1	1	1	2	Amoxicilina	1		Caplin	2			500	1	[document]	Trisulfex	5		Legsa	1			800	1	[document]											1	2
MO-TI-30	MO	MO-TI-30	intentionally omitted	intentionally omitted	intentionally omitted	intentionally omitted	1	1	1	2	Amoxi	1		Caplin	2			500	3		Trimetroprim	5		Caplin	1			500	2												1	3
MO-TI-31	MO	MO-TI-31	intentionally omitted	intentionally omitted	intentionally omitted	intentionally omitted	1	1	1	1	Santemicina	3		Sante	5			75	1	[document]																					1	1
MO-TI-32	MO	MO-TI-32	intentionally omitted	intentionally omitted	intentionally omitted	intentionally omitted	1	1	0																																0
MO-TI-33	MO	MO-TI-33	intentionally omitted	intentionally omitted	intentionally omitted	intentionally omitted	1	1	1	2	Amoxicilina	1		Caplin	2			500	2	[document]	Santemicina	3		Sante	5			75	1	[document]											1	2
MO-TI-34	MO	MO-TI-34	intentionally omitted	intentionally omitted	intentionally omitted	intentionally omitted	1	1	1	1	Santemicina	3		Sante	5			75	1	[document]																					1	1
MO-TI-35	MO	MO-TI-35	intentionally omitted	intentionally omitted	intentionally omitted	intentionally omitted	1	1	0																																0
MO-TI-36	MO	MO-TI-36	intentionally omitted	intentionally omitted	intentionally omitted	intentionally omitted	1	1	0																																0
MO-TI-37	MO	MO-TI-37	intentionally omitted	intentionally omitted	intentionally omitted	intentionally omitted	1	1	0																																0
MO-TI-38	MO	MO-TI-38	intentionally omitted	intentionally omitted	intentionally omitted	intentionally omitted	1	1	0																																0
MO-TI-39	MO	MO-TI-39	intentionally omitted	intentionally omitted	intentionally omitted	intentionally omitted	1	1	0																																0
MO-TI-40	MO	MO-TI-40	intentionally omitted	intentionally omitted	intentionally omitted	intentionally omitted	1	1	1	1	Amoxicilima	1		Caplin	1			500	1																						1	1
SJ-TI-01	SJ	SJ-TI-01	intentionally omitted	intentionally omitted	intentionally omitted	intentionally omitted	1	1	0																																0
SJ-TI-02	SJ	SJ-TI-02	intentionally omitted	intentionally omitted	intentionally omitted	intentionally omitted	1	1	0																																0
SJ-TI-03	SJ	SJ1TI-03	intentionally omitted	intentionally omitted	intentionally omitted	intentionally omitted	1	1	1	2	Azitromicina	88	Azitromicina	Caplin	1			500	5	[document]	Amoxicilina	1		Caplin	1			500	2	[document]											1	2
SJ-TI-04	SJ	SJ-TI-04	intentionally omitted	intentionally omitted	intentionally omitted	intentionally omitted	1	1	0																																0
SJ-TI-05	SJ	SJ-TI-05	intentionally omitted	intentionally omitted	intentionally omitted	intentionally omitted	1	1	1	3	Tetraciclina	3		Therfam	1			500	1	[document]	Amoxicilina	1		Caplin	1			500	2	[document]	Zecnidazol	88	Zecnidazol	Genfar	88	Secnidazol			500	[document]	1	2
SJ-TI-06	SJ	SJ-TI-06	intentionally omitted	intentionally omitted	intentionally omitted	intentionally omitted	1	1	0																																0
SJ-TI-07	SJ	SJ-TI-07	intentionally omitted	intentionally omitted	intentionally omitted	intentionally omitted	1	1	0																																0
SJ-TI-08	SJ	SJ-TI-08	intentionally omitted	intentionally omitted	intentionally omitted	intentionally omitted	1	1	1	1	Santimicina	3		Sante	5			75	1	[document]																					1	1
SJ-TI-09	SJ	SJ-TI-09	intentionally omitted	intentionally omitted	intentionally omitted	intentionally omitted	1	1	1	3	Amoxicilina	1		Therfam	1			500	1	[document]	Tetraciclina	3		Therfam	1			500	1		Santemicina	3		Sante	5			75	1	[document]	1	3
SJ-TI-10	SJ	SJ-TI-10	intentionally omitted	intentionally omitted	intentionally omitted	intentionally omitted	1	1	1	0																															0
SJ-TI-11	SJ	SJ-TI-11	intentionally omitted	intentionally omitted	intentionally omitted	intentionally omitted	1	1	0																																0
SJ-TI-12	SJ	SJ-TI-12	intentionally omitted	intentionally omitted	intentionally omitted	intentionally omitted	1	1	0																																0
SJ-TI-13	SJ	SJ-TI	intentionally omitted	intentionally omitted	intentionally omitted	intentionally omitted	1	1	0																																0
SJ-TI-14	SJ	SJ-TI-14	intentionally omitted	intentionally omitted	intentionally omitted	intentionally omitted	1	1	0																																0
SJ-TI-15	SJ	SJ-TI-15	intentionally omitted	intentionally omitted	intentionally omitted	intentionally omitted	1	1	1	3	Amoxicilina	1		Thepharm	1			500	2		Tetraciclina	3		Thepharm	1			500	2		Santemicina	3		Sante	5			75	1		1	3
SJ-TI-16	SJ	SJ-TI-16	intentionally omitted	intentionally omitted	intentionally omitted	intentionally omitted	1	1	1	2	Amoxicilina	1		Selectopharm	1			500	3		Tetraciclina	3		Thepharm	1			500	3												1	2
SJ-TI-17	SJ	SJ-TI-17	intentionally omitted	intentionally omitted	intentionally omitted	intentionally omitted	1	1	0																																0
SJ-TI-18	SJ	SJ-TI-18	intentionally omitted	intentionally omitted	intentionally omitted	intentionally omitted	1	1	0																																0
SJ-TI-19	SJ	SJ-TI-19	intentionally omitted	intentionally omitted	intentionally omitted	intentionally omitted	1	1	1	2	Amoxicilina	1		Thepharm	1			500	2		Santemicina	3		Sante	5			75	1												1	2
SJ-TI-20	SJ	SJ-TI-20	intentionally omitted	intentionally omitted	intentionally omitted	intentionally omitted	1	1	0																																0
SJ-TI-21	SJ	SJ-TI-21	intentionally omitted	intentionally omitted	intentionally omitted	intentionally omitted	1	1	0																																0
SJ-TI-22	SJ	SJ-TI-22	intentionally omitted	intentionally omitted	intentionally omitted	intentionally omitted	1	1	0																																0
SJ-TI-23	SJ	SJ-TI-23	intentionally omitted	intentionally omitted	intentionally omitted	intentionally omitted	1	1	1	1	Amoxicilima	1		Caplin	4		120		25																						1	1
SJ-TI-24	SJ	SJ-TI-24	intentionally omitted	intentionally omitted	intentionally omitted	intentionally omitted	1	1	1	2	Amoxicilina	1		Caplin	1			500	3	[document]	Santemicina	3		Sante	5			75	1	[document]											1	2
SJ-TI-25	SJ	SJ-TI-25	intentionally omitted	intentionally omitted	intentionally omitted	intentionally omitted	1	1	0																																0
SJ-TI-26	SJ	SJ-TI-26	intentionally omitted	intentionally omitted	intentionally omitted	intentionally omitted	1	1	0																																0
SJ-TI-27	SJ	SJ-TI-27	intentionally omitted	intentionally omitted	intentionally omitted	intentionally omitted	1	1	1	2	Amoxicilina	1		Caplin	2			500	2	[document]	Santemicina	3		Sante	5			75	1	[document]											1	2
SJ-TI-28	SJ	SJ-TI-28	intentionally omitted	intentionally omitted	intentionally omitted	intentionally omitted	1	1	1	1	Santemicina	3		Sante	5			75	1	[document]																					1	1
SJ-TI-29	SJ	SJ-TI-29	intentionally omitted	intentionally omitted	intentionally omitted	intentionally omitted	1	1	0																																0
SJ-TI-30	SJ	SJ-TI-30	intentionally omitted	intentionally omitted	intentionally omitted	intentionally omitted	1	1	0																																0
SJ-TI-31	SJ	SJ-TI-31	intentionally omitted	intentionally omitted	intentionally omitted	intentionally omitted	1	1	0																																0
SJ-TI-32	SJ	SJ-TI-32	intentionally omitted	intentionally omitted	intentionally omitted	intentionally omitted	1	1	0																																0
SJ-TI-33	SJ	SJ-TI-33	intentionally omitted	intentionally omitted	intentionally omitted	intentionally omitted	1	1	0																																0
SJ-TI-34	SJ	SJ-TI-34	intentionally omitted	intentionally omitted	intentionally omitted	intentionally omitted	1	1	0																																0
SJ-TI-35	SJ	SJ-TI-35	intentionally omitted	intentionally omitted	intentionally omitted	intentionally omitted	1	1	0																																0
SJ-TI-36	SJ	SJ-TI-36	intentionally omitted	intentionally omitted	intentionally omitted	intentionally omitted	1	1	0																																0
SJ-TI-37	SJ	SJ-TI-37	intentionally omitted	intentionally omitted	intentionally omitted	intentionally omitted	1	1	0																																0
SJ-TI-38	SJ	SJ-TI-38	intentionally omitted	intentionally omitted	intentionally omitted	intentionally omitted	1	1	1	1	Santemicina	3		Sante	5			75	1																						1	1
SJ-TI-39	SJ	SJ-TI-39	intentionally omitted	intentionally omitted	intentionally omitted	intentionally omitted	1	1	0																																0
SJ-TI-40	SJ	SJ-TI-40	intentionally omitted	intentionally omitted	intentionally omitted	intentionally omitted	1	1	1	3	Amoxicilina	1		Caplin	1			500	1	[document]	Tetraciclina	3		Therfam	2			500	2	[document]	Santemicina	3		Sante	5			75	1	[document]	1	3
SJ-TI-41	SJ	SJ-TI-41	intentionally omitted	intentionally omitted	intentionally omitted	intentionally omitted	1	1	0																																0
SJ-TI-42	SJ	SJ-TI-42	intentionally omitted	intentionally omitted	intentionally omitted	intentionally omitted	1	1	0																																0
SJ-TI-43	SJ	SJ-TI-43	intentionally omitted	intentionally omitted	intentionally omitted	intentionally omitted	1	1	0																																0
SJ-TI-44	SJ	SJ-TI-44	intentionally omitted	intentionally omitted	intentionally omitted	intentionally omitted	1	1	1	3	Santemicina	3		Sante	5			75	1	[document]	Tetraciclina	3		Therfam	2			500	2	[document]	Amoxicilina	1		Caplin	2			500	2	[document]	1	3
SJ-TI-45	SJ	SJ-TI-45	intentionally omitted	intentionally omitted	intentionally omitted	intentionally omitted	1	1	0																																0
SJ-TI-46	SJ	SJ-TI-46	intentionally omitted	intentionally omitted	intentionally omitted	intentionally omitted	1	1	0																																0
SJ-TI-47	SJ	SJ-TI-47	intentionally omitted	intentionally omitted	intentionally omitted	intentionally omitted	1	1	0																																0
SJ-TI-48	SJ	SJ-TI-48	intentionally omitted	intentionally omitted	intentionally omitted	intentionally omitted	1	1	0																																0
SJ-TI-49	SJ	SJ-TI-49	intentionally omitted	intentionally omitted	intentionally omitted	intentionally omitted	1	1	0																																0
SJ-TI-50	SJ	SJ-TI-50	intentionally omitted	intentionally omitted	intentionally omitted	intentionally omitted	1	1	0																																0
SJ-TI-51	SJ	SJ-TI-51	intentionally omitted	intentionally omitted	intentionally omitted	intentionally omitted	1	1	1	3	Santemicina	3		Sante	5			75	1	[document]	Amoxicilina	1		Caplin	2			500	2	[document]	Tetraciclina	3		Therfam	2			500	2	[document]	1	3
SJ-TI-52	SJ	SJ-TI-52	intentionally omitted	intentionally omitted	intentionally omitted	intentionally omitted	1	1	0																																0
SJ-TI-53	SJ	SJ-TI-53	intentionally omitted	intentionally omitted	intentionally omitted	intentionally omitted	1	1	0																																0
SJ-TI-54	SJ	SJ-TI-54	intentionally omitted	intentionally omitted	intentionally omitted	intentionally omitted	1	1	0																																0
SJ-TI-55	SJ	SJ-TI-55	intentionally omitted	intentionally omitted	intentionally omitted	intentionally omitted	1	1	0																																0
SJ-TI-56	SJ	SJ-TI-56	intentionally omitted	intentionally omitted	intentionally omitted	intentionally omitted	1	1	1	2	Amoxicilina	1		GyG	2			500	2		Santemicina	3		Sante	5			75	1	[document]											1	2
SJ-TI-57	SJ	SJ-TI-57	intentionally omitted	intentionally omitted	intentionally omitted	intentionally omitted	1	1	0																																0
SJ-TI-58	SJ	SJ-TI-58	intentionally omitted	intentionally omitted	intentionally omitted	intentionally omitted	1	1	0																																0
SJ-TI-59	SJ	SJ-TI-59	intentionally omitted	intentionally omitted	intentionally omitted	intentionally omitted	1	1	0																																0
SJ-TI-60	SJ	SJ-TI-70	intentionally omitted	intentionally omitted	intentionally omitted	intentionally omitted	1	1	0																																0
SJ-TI-61	SJ	SJ-TI-71	intentionally omitted	intentionally omitted	intentionally omitted	intentionally omitted	1	1	1	1	Santemicina	3		Sante	5			75	1	[document]																					1	1
SJ-TI-62	SJ	SJ-TI-72	intentionally omitted	intentionally omitted	intentionally omitted	intentionally omitted	1	1	0																																0
SJ-TI-63	SJ	SJ-TI-73	intentionally omitted	intentionally omitted	intentionally omitted	intentionally omitted	1	1	0																																0
SJ-TI-64	SJ	SJ-TI-74	intentionally omitted	intentionally omitted	intentionally omitted	intentionally omitted	1	1	0																																0
SJ-TI-65	SJ	SJ-TI-75	intentionally omitted	intentionally omitted	intentionally omitted	intentionally omitted	1	1	0																																0
SJ-TI-66	SJ	SJ-TI-66	intentionally omitted	intentionally omitted	intentionally omitted	intentionally omitted	1	1	0																																0
SJ-TI-67	SJ	SJ-TI-67	intentionally omitted	intentionally omitted	intentionally omitted	intentionally omitted	1	1	0																																0
SJ-TI-68	SJ	SJ-TI-68	intentionally omitted	intentionally omitted	intentionally omitted	intentionally omitted	1	1	0																																0
SJ-TI-69	SJ	SJ-TI-69	intentionally omitted	intentionally omitted	intentionally omitted	intentionally omitted	1	1	0																																0
SJ-TI-70	SJ	SJ-TI-70	intentionally omitted	intentionally omitted	intentionally omitted	intentionally omitted	1	1	0																																0
SJ-TI-71	SJ	SJ-TI-71	intentionally omitted	intentionally omitted	intentionally omitted	intentionally omitted	1	1	1	3	Santemicina	3		Sante	5			75	1	[document]	Tetraciclina	3		Therfam	2			500	1	[document]	Amoxicilina	1		Caplin	1			500	1	[document]	1	3
SJ-TI-72	SJ	SJ-TI-72	intentionally omitted	intentionally omitted	intentionally omitted	intentionally omitted	1	1	0																																0
SJ-TI-73	SJ	SJ-TI-73	intentionally omitted	intentionally omitted	intentionally omitted	intentionally omitted	1	1	0																																0
SJ-TI-74	SJ	SJ-TI-75	intentionally omitted	intentionally omitted	intentionally omitted	intentionally omitted	1	1	0																																0
SJ-TI-75	SJ	SJ-TI-75	intentionally omitted	intentionally omitted	intentionally omitted	intentionally omitted	1	1	1	2	Santemicina	3		Sante	5			75	1	[document]	Amoxicilina	1		Caplin	2			500	1	[document]											1	2
SJ-TI-76	SJ	SJ-TI-76	intentionally omitted	intentionally omitted	intentionally omitted	intentionally omitted	1	1	1	2	Amoxicilina	1		Caplin	2			500	1	[document]	Santemicima	3		Sante	5			75	1												1	2
SJ-TI-77	SJ	SJ-TI-77	intentionally omitted	intentionally omitted	intentionally omitted	intentionally omitted	1	1	0																																0
SJ-TI-78	SJ	SJ-TI-78	intentionally omitted	intentionally omitted	intentionally omitted	intentionally omitted	1	1	1	2	Santemicina	3		Sante	5			75	1	[document]	Tetraciclina	3		Therfam	2			500	1	[document]											1	2
SJ-TI-79	SJ	SJ-TI-79	intentionally omitted	intentionally omitted	intentionally omitted	intentionally omitted	1	1	0																																0
SJ-TI-80	SJ	SJ-TI-80	intentionally omitted	intentionally omitted	intentionally omitted	intentionally omitted	1	1	1	3	Tetraciclina	1		Therfam	2			500	1	[document]	Santemicima	3		Sante	5			75	1	[document]	Amoxicilina	1		Caplin	2			500	1	[document]	1	3
UN-TI-01	UN	UN-TI-01	intentionally omitted	intentionally omitted	intentionally omitted	intentionally omitted	1	1	0																																0
UN-TI-02	UN	UN-TI-02	intentionally omitted	intentionally omitted	intentionally omitted	intentionally omitted	1	1	1	3	Amplicilina	2		Caplin point	2			500	1	[document]	Amoxicilina	1		500	2			500	1	[document]	Santemicina	3		Sante	5			75	1.5	[document]	1	3
UN-TI-03	UN	UN-TI-03	intentionally omitted	intentionally omitted	intentionally omitted	intentionally omitted	1	1	1	3	Amoxicilina	1		Caplin point	2			500	1.5	[document]	Tetraciclina	3		Therfam	2			500	1.5	[document]	Santemicina	3		Sante	5			75	1.5	[document]	1	3
UN-TI-04	UN	UN-TI-04	intentionally omitted	intentionally omitted	intentionally omitted	intentionally omitted	1	1	1	3	Santemicina	3		Sante	5			75	0.5	[document]	Tetraciclina	3		Lafco	2			500	1	[document]	Amoxicilina	1		Caplin point	2			500	1.5	[document]	1	3
UN-TI-05	UN	UN-TI-05	intentionally omitted	intentionally omitted	intentionally omitted	intentionally omitted	1	1	1	2	Santemicina	3		Sante	5			75	1.25	[document]	Amoxicilina	1		Caplin point	2			500	1.5	[document]											1	2
UN-TI-06	UN	UN-TI-06	intentionally omitted	intentionally omitted	intentionally omitted	intentionally omitted	0
UN-TI-07	UN	UN-TI-07	intentionally omitted	intentionally omitted	intentionally omitted	intentionally omitted	1	1	1	2	Tetraciclina	3		Therfam	2			500	1.25	[document]	Santemicina	3		Sante	5			75	1.5	[document]											1	2
UN-TI-08	UN	UN-TI-08	intentionally omitted	intentionally omitted	intentionally omitted	intentionally omitted	0
UN-TI-09	UN	UN-TI-09	intentionally omitted	intentionally omitted	intentionally omitted	intentionally omitted	1	1	1	1	Santemicina	3		Sante	5			75	1.5	[document]																					1	1
UN-TI-10	UN	UN-TI-10	intentionally omitted	intentionally omitted	intentionally omitted	intentionally omitted	1	1	1	1	Diclofenaco+Neurotropas	88	Diclofenaco + Complejo B	Hiper Farma	2			50	2	[document]																					0
UN-TI-11	UN	UN-TI-11	intentionally omitted	intentionally omitted	intentionally omitted	intentionally omitted	1	1	1	1	Trimetoprim	5		Selectpharma	1			800	2	[document]																					1	1
UN-TI-12	UN	UN-TI-12	intentionally omitted	intentionally omitted	intentionally omitted	intentionally omitted	1	1	1	3	Amoxicilina	1		Argus salud	2			500	1	[document]	Tetraciclina	3		Therfam	2			500	1	[document]	Santemicina	3		Sante	5			75	1.5	[document]	1	3
UN-TI-13	UN	UN-TI-13	intentionally omitted	intentionally omitted	intentionally omitted	intentionally omitted	0
UN-TI-14	UN	UN-TI-14	intentionally omitted	intentionally omitted	intentionally omitted	intentionally omitted	1	1	1	2	Tetraciclina	3		Therfam	2			500	1	[document]	Amoxicilina	1		Caplin point	2			500	1	[document]											1	2
UN-TI-15	UN	UN-TI-15	intentionally omitted	intentionally omitted	intentionally omitted	intentionally omitted	1	1	1	2	Estomicina	88	Loperamida	Therfam	5			3	1.5	[document]	Amoxicilina	1		Caplin point	2			500	1.5	[document]											1	1
UN-TI-16	UN	UN-TI-16	intentionally omitted	intentionally omitted	intentionally omitted	intentionally omitted	1	1	1	3	Santemicina	3		Sante	5			75	1.5	[document]	Tetraciclina	3		Therfam	2			500	1	[document]	Amoxicilina	1		Caplin point	2			500	1	[document]	1	3
UN-TI-17	UN	UN-TI-17	intentionally omitted	intentionally omitted	intentionally omitted	intentionally omitted	1	1	1	3	Tetraciclina	3		Therfam	2			500	1	[document]	Amoxicilina	1		Argus Salud	2			500	1	[document]	Santemicina	3		Sante	5			75	1	[document]	1	3
UN-TI-18	UN	UN-TI-18	intentionally omitted	intentionally omitted	intentionally omitted	intentionally omitted	1	1	1	3	Santemicina	3		Sante	5			75	2	[document]	Amoxicilina	1		Caplin point	2			500	1	[document]	Tetraciclina	3		Therfam	2			500	1.5	[document]	1	3
UN-TI-19	UN	UN-TI--19	intentionally omitted	intentionally omitted	intentionally omitted	intentionally omitted	1	1	1	2	Tetraciclina	3		Therfam	2			500	1	[document]	Amoxicilina	1		Caplin point	2			500	1	[document]											1	2
UN-TI-20	UN	UN-TI-20	intentionally omitted	intentionally omitted	intentionally omitted	intentionally omitted	1	1	1	2	Estomicina	88	loperamida	Sante	5			3	1	[document]	Amoxicilina	1		Argus Salud	2			500	1	[document]											1	1
UN-TI-21	UN	UN-TI-21	intentionally omitted	intentionally omitted	intentionally omitted	intentionally omitted	1	1	1	1	Tetraciclina	3		Therfam	2			500	1	[document]																					1	1
UN-TI-22	UN	UN-TI-22	intentionally omitted	intentionally omitted	intentionally omitted	intentionally omitted	1	1	1	1	Amoxicilina	1		Argus Salud	2			500	1.5	[document]																					1	1
UN-TI-23	UN	UN-TI-23	intentionally omitted	intentionally omitted	intentionally omitted	intentionally omitted	1	1	1	2	Amoxicilina	1		Caplin point	2			500	1	[document]	Tetraciclina	3		Therfam	2			500	1	[document]											1	2
UN-TI-24	UN	UN-TI-24	intentionally omitted	intentionally omitted	intentionally omitted	intentionally omitted	1	1	1	1	Amoxicilina	1		Caplin point	2			500	1	[document]																					1	1
UN-TI-25	UN	UN-TI-25	intentionally omitted	intentionally omitted	intentionally omitted	intentionally omitted	1	1	0																																0
UN-TI-26	UN	UN-TI-26	intentionally omitted	intentionally omitted	intentionally omitted	intentionally omitted	1	1	1	3	Amoxicilina	1		Caplin point	2			500	7.5	[document]	Tetraciclina	3		Therfam	2			500	7.5	[document]	Santemicina	3		Sante	5			75	1.5	[document]	1	3
UN-TI-27	UN	UN-TI-27	intentionally omitted	intentionally omitted	intentionally omitted	intentionally omitted	1	1	1	1	Tetraciclina	3		Therfam	2			500	1	[document]																					1	1
UN-TI-28	UN	UN-TI-28	intentionally omitted	intentionally omitted	intentionally omitted	intentionally omitted	1	1	1	2	Amoxicilina	1		Caplin point	2			500	1	[document]	Santemicina	3		Sante	5			75	1	[document]											1	2
UN-TI-29	UN	UN-TI-29	intentionally omitted	intentionally omitted	intentionally omitted	intentionally omitted	1	1	1	2	Amoxicilina	1		Caplin point	2			500	1.5	[document]	Tetraciclina	3		Therfam	2			500	1.5	[document]											1	2
UN-TI-30	UN	UN-TI-30	intentionally omitted	intentionally omitted	intentionally omitted	intentionally omitted	1	1	1	2	Estomicina	88	Loperamida	Therfam	5			2	1	[document]	Amoxicilina	1		Caplin point	2			500	1	[document]											1	1
UN-TI-31	UN	UN-TI-31	intentionally omitted	intentionally omitted	intentionally omitted	intentionally omitted	1	1	1	3	Amoxicilina	1		Caplin point	2			500	1.5	[document]	Tetraciclina	3		Therfam	2			500	1.5	[document]	Santemicina	3		Sante	5			75	1.25	[document]	1	3
UN-TI-32	UN	UN-TI-32	intentionally omitted	intentionally omitted	intentionally omitted	intentionally omitted	1	1	1	3	Tetraciclina	3		Therfam	2			500	1	[document]	Amoxicilina	1		Caplin point	2			500	1.5	[document]	Santemicina	3		Sante	5			75	1.5	[document]	1	3
UN-TI-33	UN	UN-TI-33	intentionally omitted	intentionally omitted	intentionally omitted	intentionally omitted	1	1	1	1	Santemicina	3		Sante	5			75	1.25	[document]																					1	1
UN-TI-34	UN	UNI-TI-34	intentionally omitted	intentionally omitted	intentionally omitted	intentionally omitted	1	1	1	1	Amoxicilina	1		Caplin point	2			500	1	[document]																					1	1
AN-TI-01	AN	AN-TI-01	intentionally omitted	intentionally omitted	intentionally omitted	intentionally omitted	0
AN-TI-02	AN	AN-TI-02	intentionally omitted	intentionally omitted	intentionally omitted	intentionally omitted	0
AN-TI-03	AN	AN-TI-03	intentionally omitted	intentionally omitted	intentionally omitted	intentionally omitted	0
AN-TI-04	AN	AN-TI-04	intentionally omitted	intentionally omitted	intentionally omitted	intentionally omitted	0
AN-TI-05	AN	AN-TI-05	intentionally omitted	intentionally omitted	intentionally omitted	intentionally omitted	0
AN-TI-06	AN	AN-TI-06	intentionally omitted	intentionally omitted	intentionally omitted	intentionally omitted	0
AN-TI-07	AN	AN-TI-07	intentionally omitted	intentionally omitted	intentionally omitted	intentionally omitted	0
AN-TI-08	AN	AN-TI-08	intentionally omitted	intentionally omitted	intentionally omitted	intentionally omitted	0
AN-TI-09	AN	AN-TI-09	intentionally omitted	intentionally omitted	intentionally omitted	intentionally omitted	0
AN-TI-10	AN	AN-TI-10	intentionally omitted	intentionally omitted	intentionally omitted	intentionally omitted	0
AN-TI-11	AN	AN-TI-11	intentionally omitted	intentionally omitted	intentionally omitted	intentionally omitted	0
AN-TI-12	AN	AN-TI-12	intentionally omitted	intentionally omitted	intentionally omitted	intentionally omitted	0
AN-TI-13	AN	AN-TI-13	intentionally omitted	intentionally omitted	intentionally omitted	intentionally omitted	0
AN-TI-14	AN	AN-TI-14	intentionally omitted	intentionally omitted	intentionally omitted	intentionally omitted	0
AN-TI-15	AN	AN-TI-15	intentionally omitted	intentionally omitted	intentionally omitted	intentionally omitted	0
AN-TI-16	AN	AN-TI-16	intentionally omitted	intentionally omitted	intentionally omitted	intentionally omitted	1	1	1	2	Amoxicilina	1			2			500	1.5		Tetraciclina	3			2			500	1.5												1	2
AN-TI-17	AN	AN-TI-17	intentionally omitted	intentionally omitted	intentionally omitted	intentionally omitted	1	1	1	1	Tetraciclina	3			2			500	3																						1	1
AN-TI-18	AN	AN-TI-18	intentionally omitted	intentionally omitted	intentionally omitted	intentionally omitted	1	1	1	1	Amoxicilina	1			2			500	1.5																						1	1
AN-TI-19	AN	AN-TI-19	intentionally omitted	intentionally omitted	intentionally omitted	intentionally omitted	1	1	0																																0
AN-TI-20	AN	AN-TI-20	intentionally omitted	intentionally omitted	intentionally omitted	intentionally omitted	1	1	1	1	Amoxicilina	1			2			500	1.5																						1	1
AN-TI-21	AN	AN-TI-21	intentionally omitted	intentionally omitted	intentionally omitted	intentionally omitted	1	1	0																																0
AN-TI-22	AN	AN-TI-22	intentionally omitted	intentionally omitted	intentionally omitted	intentionally omitted	1	1	1	1	Amoxicilina	1			2			500	1																						1	1
AN-TI-23	AN	AN-TI-23	intentionally omitted	intentionally omitted	intentionally omitted	intentionally omitted	1	1	0																																0
AN-TI-24	AN	AN-TI-24	intentionally omitted	intentionally omitted	intentionally omitted	intentionally omitted	1	1	1	2	Amoxicilina	1			2			500	2		Tetraciclina	3			2			500	1.5												1	2
AN-TI-25	AN	AN-TI-25	intentionally omitted	intentionally omitted	intentionally omitted	intentionally omitted	1	1	0																																0
AN-TI-26	AN	AN-TI-26	intentionally omitted	intentionally omitted	intentionally omitted	intentionally omitted	1	1	0																																0
AN-TI-27	AN	AN-TI-27	intentionally omitted	intentionally omitted	intentionally omitted	intentionally omitted	1	1	0																																0
AN-TI-28	AN	AN-TI-28	intentionally omitted	intentionally omitted	intentionally omitted	intentionally omitted	1	1	0																																0
AN-TI-29	AN	AN-TI-29	intentionally omitted	intentionally omitted	intentionally omitted	intentionally omitted	0
AN-TI-30	AN	AN-TI-30	intentionally omitted	intentionally omitted	intentionally omitted	intentionally omitted	0
AN-TI-31	AN	AN-TI-31	intentionally omitted	intentionally omitted	intentionally omitted	intentionally omitted	0
AN-TI-32	AN	AN-TI-32	intentionally omitted	intentionally omitted	intentionally omitted	intentionally omitted	0
AN-TI-33	AN	AN-TI-33	intentionally omitted	intentionally omitted	intentionally omitted	intentionally omitted	1	1	1	1	Amoxicilina	1			2			500	1.5																						1	1
AN-TI-34	AN	AN-TI-34	intentionally omitted	intentionally omitted	intentionally omitted	intentionally omitted	1	1	1	2	Amoxicilina	1			2			500	3.5		Tetraciclina	3			2			500	3.5												1	2
AN-TI-35	AN	AN-TI-35	intentionally omitted	intentionally omitted	intentionally omitted	intentionally omitted	1	1	0																																0
AN-TI-36	AN	AN-TI-36	intentionally omitted	intentionally omitted	intentionally omitted	intentionally omitted	1	1	1	1	Amoxicilina	1			2			500	1.5																						1	1
AN-TI-37	AN	AN-TI-37	intentionally omitted	intentionally omitted	intentionally omitted	intentionally omitted	1	1	1	2	Amoxicilina	1			2			500	2		Tetraciclina	3			2			500	2												1	2
AN-TI-38	AN	AN-TI-38	intentionally omitted	intentionally omitted	intentionally omitted	intentionally omitted	1	1	0																																0
AN-TI-39	AN	AN-TI-39	intentionally omitted	intentionally omitted	intentionally omitted	intentionally omitted	1	1	1	2	Amoxicilina	1			2			500	1		Tetraciclina	3			2			500	1												1	2
AN-TI-40	AN	AN-TI-40	intentionally omitted	intentionally omitted	intentionally omitted	intentionally omitted	1	1	0																																0
AN-TI-41	AN	AN-TI-41	intentionally omitted	intentionally omitted	intentionally omitted	intentionally omitted	1	1	1	1	Amoxicilina	1			2			500	1.75																						1	1
AN-TI-42	AN	AN-TI-42	intentionally omitted	intentionally omitted	intentionally omitted	intentionally omitted	1	1	1	1	Tetraciclina	3			2			500	4.5																						1	1
AN-TI-43	AN	AN-TI-43	intentionally omitted	intentionally omitted	intentionally omitted	intentionally omitted	1	1	1	1	Amoxicilina	1			2			500	3																						1	1
AN-TI-44	AN	AN-TI-44	intentionally omitted	intentionally omitted	intentionally omitted	intentionally omitted	1	1	0																																0
AN-TI-45	AN	AN-TI-45	intentionally omitted	intentionally omitted	intentionally omitted	intentionally omitted	1	1	1		Amoxicilina	1			2			500	2																						1	1
AN-TI-46	AN	AN-TI-46	intentionally omitted	intentionally omitted	intentionally omitted	intentionally omitted	1	1	1	1	Tetraciclina	3			2			500	1.25																						1	1
AN-TI-47	AN	AN-TI-47	intentionally omitted	intentionally omitted	intentionally omitted	intentionally omitted	1	1	1	2	Amoxicilina	1			2			500	2		Tetraciclina	3			2			500	1.5												1	2
AN-TI-48	AN	AN-TI-48	intentionally omitted	intentionally omitted	intentionally omitted	intentionally omitted	1	1	1	1	Tetraciclina	3			2			500	2																						1	1
AN-TI-49	AN	AN-TI-49	intentionally omitted	intentionally omitted	intentionally omitted	intentionally omitted	1	1	1	1	Amoxicilina	1			2			500	3																						1	1
AN-TI-50	AN	AN-TI-50	intentionally omitted	intentionally omitted	intentionally omitted	intentionally omitted	1	1	0																																0
AN-TI-51	AN	AN-TI-51	intentionally omitted	intentionally omitted	intentionally omitted	intentionally omitted	1	1	1	1	Tetraciclina	3			2			500	1																						1	1
AN-TI-52	AN	AN-TI-52	intentionally omitted	intentionally omitted	intentionally omitted	intentionally omitted	1	1	0																																0
AN-TI-53	AN	AN-TI-53	intentionally omitted	intentionally omitted	intentionally omitted	intentionally omitted	1	1	1	1	Amoxicilina	1			2			500	3																						1	1
AN-TI-54	AN	AN-TI-54	intentionally omitted	intentionally omitted	intentionally omitted	intentionally omitted	1	1	0																																0
AN-TI-55	AN	AN-TI-55	intentionally omitted	intentionally omitted	intentionally omitted	intentionally omitted	1	1	0																																0
AN-TI-56	AN	AN-TI-56	intentionally omitted	intentionally omitted	intentionally omitted	intentionally omitted	1	1	0																																0
AN-TI-57	AN	AN-TI-57	intentionally omitted	intentionally omitted	intentionally omitted	intentionally omitted	1	1	0																																0
AN-TI-58	AN	AN-TI-58	intentionally omitted	intentionally omitted	intentionally omitted	intentionally omitted	1	1	1	1	Amoxicilina	1			2			500	3																						1	1
AN-TI-59	AN	AN-TI-59	intentionally omitted	intentionally omitted	intentionally omitted	intentionally omitted	1	1	1	1	Tetraciclina	3			2			500	1																						1	1
AN-TI-60	AN	AN-TI-60	intentionally omitted	intentionally omitted	intentionally omitted	intentionally omitted	1	1	1	1	Tetraciclina	3			2			500	1.5																						1	1
AN-TI-61	AN	AN-TI-61	intentionally omitted	intentionally omitted	intentionally omitted	intentionally omitted	1	1	0																																0
AN-TI-62	AN	AN-TI-62	intentionally omitted	intentionally omitted	intentionally omitted	intentionally omitted	1	1	0																																0
AN-TI-63	AN	AN-TI-63	intentionally omitted	intentionally omitted	intentionally omitted	intentionally omitted	1	1	0																																0
AN-TI-64	AN	AN-TI-64	intentionally omitted	intentionally omitted	intentionally omitted	intentionally omitted	1	1	1	2	Amoxicilina	1			2			500	1.5		Tetraciclina	3			2			500	1												1	2
AN-TI-65	AN	AN-TI-65	intentionally omitted	intentionally omitted	intentionally omitted	intentionally omitted	1	1	0																																0
AN-TI-66	AN	AN-TI-66	intentionally omitted	intentionally omitted	intentionally omitted	intentionally omitted	1	1	1	1	Amoxicilina	1			2			500	2.5																						1	1
AN-TI-67	AN	AN-TI-67	intentionally omitted	intentionally omitted	intentionally omitted	intentionally omitted	1	1	1	1	Amoxicilina	1			2			500	1.5																						1	1
AN-TI-68	AN	AN-TI-68	intentionally omitted	intentionally omitted	intentionally omitted	intentionally omitted	1	1	1	1	Amoxicilina	1			2			500	2																						1	1
AN-TI-69	AN	AN-TI-69	intentionally omitted	intentionally omitted	intentionally omitted	intentionally omitted	1	1	1	2	Amoxicilina	1			2			500	2		Tetraciclina	3			2			500	2												1	2
AN-TI-70	AN	AN-TI-70	intentionally omitted	intentionally omitted	intentionally omitted	intentionally omitted	1	1	1	1	Amoxicilina	1			2			500	3																						1	1
AN-TI-71	AN	AN-TI-71	intentionally omitted	intentionally omitted	intentionally omitted	intentionally omitted	1	1	0																																0
AN-TI-72	AN	AN-TI-72	intentionally omitted	intentionally omitted	intentionally omitted	intentionally omitted	1	1	1	1	Amoxicilina	1			2			500	3																						1	1
AN-TI-73	AN	AN-TI-73	intentionally omitted	intentionally omitted	intentionally omitted	intentionally omitted	1	1	1	1	Tetraciclina	3			2			500	1.5																						1	1
AN-TI-74	AN	AN-TI-74	intentionally omitted	intentionally omitted	intentionally omitted	intentionally omitted	1	1	1	1	Tetraciclina	3			2			500	3																						1	1
AN-TI-75	AN	AN-TI-75	intentionally omitted	intentionally omitted	intentionally omitted	intentionally omitted	1	1	0																																0
AN-TI-76	AN	AN-TI-76	intentionally omitted	intentionally omitted	intentionally omitted	intentionally omitted	1	1	1	2	Amoxicilina	1			2			500	1		Tetraciclina	3			2			500	1												1	2
AN-TI-77	AN	AN-TI-77	intentionally omitted	intentionally omitted	intentionally omitted	intentionally omitted	1	1	1	2	Amoxicilina	1			2			500	1.5		Tetraciclina	3			2			500	1.5												1	2
AN-TI-78	AN	AN-TI-78	intentionally omitted	intentionally omitted	intentionally omitted	intentionally omitted	1	1	1	2	Amoxicilina	1			2			500	4		Tetraciclina	3			2			500	4												1	2
AN-TI-79	AN	AN-TI-79	intentionally omitted	intentionally omitted	intentionally omitted	intentionally omitted	0
AN-TI-80	AN	AN-TI-80	intentionally omitted	intentionally omitted	intentionally omitted	intentionally omitted	1	1	1	1	Amoxicilina	1			2			500	1.5																						1	1
AN-TI-81	AN	AN-TI-81	intentionally omitted	intentionally omitted	intentionally omitted	intentionally omitted	1	1	0																																0
AN-TI-82	AN	AN-TI-82	intentionally omitted	intentionally omitted	intentionally omitted	intentionally omitted	1	1	0																																0
CE-TI-01	CE	CE-TI-01	intentionally omitted	intentionally omitted	intentionally omitted	intentionally omitted	1	1	0																																0
CE-TI-02	CE	CE-TI-02	intentionally omitted	intentionally omitted	intentionally omitted	intentionally omitted	1	1	1	2	Amoxicilina	1			2			500	1		Tetraciclina	3			2			500	1												1	2
CE-TI-03	CE	CE-TI-03	intentionally omitted	intentionally omitted	intentionally omitted	intentionally omitted	1	1	1	1	Tetraciclina	3			2			500	1																						1	1
CE-TI-04	CE	CE-TI-04	intentionally omitted	intentionally omitted	intentionally omitted	intentionally omitted	1	1	1	2	Amoxicilina	1			2			500	1		Tetraciclina	3			2			500	1												1	2
CE-TI-05	CE	CE-TI-05	intentionally omitted	intentionally omitted	intentionally omitted	intentionally omitted	1	1	1	2	Amoxicilina	1			2			500	1.5		Tetraciclina	3			2			500	1.25												1	2
CE-TI-06	CE	CE-TI-06	intentionally omitted	intentionally omitted	intentionally omitted	intentionally omitted	1	1	1	2	Amoxicilina	1			2			500	1.5		Tetraciclina	3			2			500	1.5												1	2
CE-TI-07	CE	CE-TI-07	intentionally omitted	intentionally omitted	intentionally omitted	intentionally omitted	1	1	1	2	Amoxicilina	1			2			500	1.5		Tetraciclina	3			2			500	1.5												1	2
CE-TI-08	CE	CE-TI-08	intentionally omitted	intentionally omitted	intentionally omitted	intentionally omitted	1	1	1	1	Tetraciclina	3			2			500	1																						1	1
CE-TI-09	CE	CE-TI-09	intentionally omitted	intentionally omitted	intentionally omitted	intentionally omitted	1	1	1	1	Amoxicilina	1			2			500	2																						1	1
CE-TI-10	CE	CE-TI-10	intentionally omitted	intentionally omitted	intentionally omitted	intentionally omitted	1	1	0									500																							0
CE-TI-11	CE	CE-TI-11	intentionally omitted	intentionally omitted	intentionally omitted	intentionally omitted	1	1	1	1	Amoxicilina	1			2				1																						1	1
CE-TI-12	CE	CE-TI-12	intentionally omitted	intentionally omitted	intentionally omitted	intentionally omitted	1	1	0									500																							0
CE-TI-13	CE	CE-TI-13	intentionally omitted	intentionally omitted	intentionally omitted	intentionally omitted	1	1	0																																0
CE-TI-14	CE	CE-TI-14	intentionally omitted	intentionally omitted	intentionally omitted	intentionally omitted	1	1	1	2	Amoxicilina	1			2			500	1		Tetraciclina	3			2			500	1												1	2
CE-TI-15	CE	CE-TI-15	intentionally omitted	intentionally omitted	intentionally omitted	intentionally omitted	1	1	1	1	Amoxicilina	1			2			500	1																						1	1
CE-TI-16	CE	CE-TI-16	intentionally omitted	intentionally omitted	intentionally omitted	intentionally omitted	1	1	0									500																							0
CE-TI-17	CE	CE-TI-17	intentionally omitted	intentionally omitted	intentionally omitted	intentionally omitted	1	1	1	2	Amoxicilina	1			2			500	1.5		Tetraciclina	3			2			500	1.5												1	2
CE-TI-18	CE	CE-TI-18	intentionally omitted	intentionally omitted	intentionally omitted	intentionally omitted	1	1	1	1	Amoxicilina	1			2			500	1.5																						1	1
CE-TI-19	CE	CE-TI-19	intentionally omitted	intentionally omitted	intentionally omitted	intentionally omitted	1	1	1	2	Amoxicilina	1			2			500	1.25		Tetraciclina	3			2			500	1.25												1	2
CE-TI-20	CE	CE-TI-20	intentionally omitted	intentionally omitted	intentionally omitted	intentionally omitted	1	1	1	2	Amoxicilina	1			2			500	1.5		Tetraciclina	3			2			500	1.5												1	2
CE-TI-21	CE	CE-TI-21	intentionally omitted	intentionally omitted	intentionally omitted	intentionally omitted	1	1	1	2	Amoxicilina	1			2			500	1		Tetraciclina	3			2			500	1												1	2
CE-TI-22	CE	CE-TI-22	intentionally omitted	intentionally omitted	intentionally omitted	intentionally omitted	1	1	1	3	Amoxicilina	1			2			500	1.5		Tetraciclina	3			2			500	1.5		Ciprofloxacina	4			1			500	1.5		1	3
CE-TI-23	CE	CE-TI-23	intentionally omitted	intentionally omitted	intentionally omitted	intentionally omitted	1	1	1	2	Amoxicilina	1			2			500	1.5		Tetraciclina	3			2			500	1.25												1	2
CE-TI-24	CE	CE-TI-24	intentionally omitted	intentionally omitted	intentionally omitted	intentionally omitted	1	1	1	2	Amoxicilina	1			2			500	1.5		Tetraciclina	3			2			500	1												1	2
CE-TI-25	CE	CE-TI-25	intentionally omitted	intentionally omitted	intentionally omitted	intentionally omitted	1	1	1	2	Amoxicilina	1			2			500	1.5		Tetraciclina	3			2			500	1.5												1	2
CE-TI-26	CE	CE-TI-26	intentionally omitted	intentionally omitted	intentionally omitted	intentionally omitted	1	1	0									500																							0
CE-TI-27	CE	CE-TI-27	intentionally omitted	intentionally omitted	intentionally omitted	intentionally omitted	1	1	1	2	Amoxicilina	1			2				2		Tetraciclina	3			2			500	2												1	2
CE-TI-28	CE	CE-TI-28	intentionally omitted	intentionally omitted	intentionally omitted	intentionally omitted	1	1	0									500																							0
CE-TI-29	CE	CE-TI-29	intentionally omitted	intentionally omitted	intentionally omitted	intentionally omitted	1	1	1	2	Amoxicilina	1			2			500	1		Tetraciclina	3			2			500	1												1	2
CE-TI-30	CE	CE-TI-30	intentionally omitted	intentionally omitted	intentionally omitted	intentionally omitted	1	1	1	1	Amoxicilina	1			2			500	1																						1	1
CE-TI-31	CE	CE-TI-31	intentionally omitted	intentionally omitted	intentionally omitted	intentionally omitted	1	1	1	1	Amoxicilina	1			2			500	2																						1	1
CE-TI-32	CE	CE-TI-32	intentionally omitted	intentionally omitted	intentionally omitted	intentionally omitted	1	1	1	2	Amoxicilina	1			2			500	1.5		Amoxicilina	1			2			500	1.5												1	2
CE-TI-33	CE	CE-TI-33	intentionally omitted	intentionally omitted	intentionally omitted	intentionally omitted	1	1	1	2	Amoxicilina	1			2				1.25		Tetraciclina	3			2			500	1.25												1	2
CE-TI-34	CE	CE-TI-34	intentionally omitted	intentionally omitted	intentionally omitted	intentionally omitted	1	1	1	1	Amoxicilina	1			2			500	1.25																						1	1
CE-TI-35	CE	CE-TI-35	intentionally omitted	intentionally omitted	intentionally omitted	intentionally omitted	1	1	1	1	Tetraciclina	3			2			500	1																						1	1
CE-TI-36	CE	CE-TI-36	intentionally omitted	intentionally omitted	intentionally omitted	intentionally omitted	1	1	1	2	Amoxicilina	1			2			500	2		Tetraciclina	3			2			500	1.5												1	2
CE-TI-37	CE	CE-TI-37	intentionally omitted	intentionally omitted	intentionally omitted	intentionally omitted	1	1	1	2	Amoxicilina	1			2			500	2		Tetraciclina	3			2			500	1.5												1	2
CE-TI-38	CE	CE-TI-38	intentionally omitted	intentionally omitted	intentionally omitted	intentionally omitted	1	1	1	2	Amoxicilina	1			2			500	1.5		Tetraciclina	3			2			500	1.25												1	2
CE-TI-39	CE	CE-TI-39	intentionally omitted	intentionally omitted	intentionally omitted	intentionally omitted	1	1	1	2	Amoxicilina	1			2				1.5		Tetraciclina	3			2			500	1.5												1	2
CE-TI-40	CE	CE-TI-40	intentionally omitted	intentionally omitted	intentionally omitted	intentionally omitted	1	1	1	2	Amoxicilina	1			2			500	2		Tetraciclina	3			2			500	2												1	2
CE-TI-41	CE	CE-TI-41	intentionally omitted	intentionally omitted	intentionally omitted	intentionally omitted	1	1	1	2	Amoxicilina	1			2			500	1.5		Tetraciclina	3			2			500	1.5												1	2
CE-TI-42	CE	CE-TI-42	intentionally omitted	intentionally omitted	intentionally omitted	intentionally omitted	1	1	0																																0
CE-TI-43	CE	CE-TI-43	intentionally omitted	intentionally omitted	intentionally omitted	intentionally omitted	1	1	1	2	Amoxicilina	1			2			500	1		Tetraciclina	3			2			500	1												1	2
CE-TI-44	CE	CE-TI-44	intentionally omitted	intentionally omitted	intentionally omitted	intentionally omitted	1	1	1	2	Amoxicilina	1			2				1.5		Tetraciclina	3			2			500	1.5												1	2
CE-TI-45	CE	CE-TI-45	intentionally omitted	intentionally omitted	intentionally omitted	intentionally omitted	1	1	1	2	Amoxicilina	1			2			500	1.5		Tetraciclina	3			2			500	1.5												1	2
CE-TI-46	CE	CE-TI-46	intentionally omitted	intentionally omitted	intentionally omitted	intentionally omitted	1	1	1	2	Amoxicilina	1			2			500	1.5		Tetraciclina	3			2			500	1												1	2
CE-TI-47	CE	CE-TI-47	intentionally omitted	intentionally omitted	intentionally omitted	intentionally omitted	1	1	1	1	Amoxicilina	1			2			500	1																						1	1
CE-TI-48	CE	CE-TI-48	intentionally omitted	intentionally omitted	intentionally omitted	intentionally omitted	1	1	0									500																							0
CE-TI-49	CE	CE-TI-49	intentionally omitted	intentionally omitted	intentionally omitted	intentionally omitted	1	1	1	1	Amoxicilina	1			2			500	2																						1	1
CE-TI-50	CE	CE-TI-50	intentionally omitted	intentionally omitted	intentionally omitted	intentionally omitted	1	1	1	2	Amoxicilina	1			2			500	1.5		Tetraciclina	3			2			500	1.5												1	2
CE-TI-51	CE	CE-TI-51	intentionally omitted	intentionally omitted	intentionally omitted	intentionally omitted	1	1	1	2	Amoxicilina	1			2			500	1.5		Tetraciclina	3			2			500	1												1	2
CE-TI-52	CE	CE-TI-52	intentionally omitted	intentionally omitted	intentionally omitted	intentionally omitted	1	1	1	2	Amoxicilina	1			2			500	2		Tetraciclina	3			2			500	1.5												1	2
CE-TI-53	CE	CE-TI-53	intentionally omitted	intentionally omitted	intentionally omitted	intentionally omitted	1	1	1	1	Amoxicilina	1			2			500	2																						1	1
CE-TI-54	CE	CE-TI-54	intentionally omitted	intentionally omitted	intentionally omitted	intentionally omitted	1	1	0									500																							0
CE-TI-55	CE	CE-TI-55	intentionally omitted	intentionally omitted	intentionally omitted	intentionally omitted	1	1	1	2	Amoxicilina	1			2			500	2		Tetraciclina	3			2			500	1.5												1	2
CE-TI-56	CE	CE-TI-56	intentionally omitted	intentionally omitted	intentionally omitted	intentionally omitted	1	1	1	2	Amoxicilina	1			2			500	2		Tetraciclina	3			2			500	1.5												1	2
CE-TI-57	CE	CE-TI-57	intentionally omitted	intentionally omitted	intentionally omitted	intentionally omitted	1	1	0																																0
CE-TI-58	CE	CE-TI-58	intentionally omitted	intentionally omitted	intentionally omitted	intentionally omitted	1	1	1	2	Amoxicilina	1			2			500	1.5		Tetraciclina	3			2			500	1												1	2
CE-TI-59	CE	CE-TI-59	intentionally omitted	intentionally omitted	intentionally omitted	intentionally omitted	1	1	0									500																							0
CE-TI-60	CE	CE-TI-60	intentionally omitted	intentionally omitted	intentionally omitted	intentionally omitted	1	1	1	2	Amoxicilina	1			2			500	1.5		Tetraciclina	3			2			500	1.5												1	2
CE-TI-61	CE	CE-TI-61	intentionally omitted	intentionally omitted	intentionally omitted	intentionally omitted	1	1	1	2	Amoxicilina	1			2			500	1		Tetraciclina	3			2			500	1												1	2
CE-TI-62	CE	CE-TI-62	intentionally omitted	intentionally omitted	intentionally omitted	intentionally omitted	1	1	1	1	Amoxicilina	1			2			500	1.5																						1	1
CE-TI-63	CE	CE-TI-63	intentionally omitted	intentionally omitted	intentionally omitted	intentionally omitted	1	1	1	2	Amoxicilina	1			2			500	2		Tetraciclina	3			2			500	2												1	2
CE-TI-64	CE	CE-TI-64	intentionally omitted	intentionally omitted	intentionally omitted	intentionally omitted	1	1	1	2	Amoxicilina	1			2			500	2		Tetraciclina	3			2			500	1.5												1	2
CE-TI-65	CE	CE-TI-65	intentionally omitted	intentionally omitted	intentionally omitted	intentionally omitted	1	1	1	2	Amoxicilina	1			2			500	1		Tetraciclina	3			2			500	1												1	2
CE-TI-66	CE	CE-TI-66	intentionally omitted	intentionally omitted	intentionally omitted	intentionally omitted	1	1	1	2	Amoxicilina	1			2			500	1		Tetraciclina	3			2			500	1												1	2
CE-TI-67	CE	CE-TI-67	intentionally omitted	intentionally omitted	intentionally omitted	intentionally omitted	1	1	1	1	Amoxicilina	1			2			500	1.5																						1	1
CE-TI-68	CE	CE-TI-68	intentionally omitted	intentionally omitted	intentionally omitted	intentionally omitted	1	1	1	2	Amoxicilina	1			2			500	1.5		Tetraciclina	3			2			500	1.5												1	2
CE-TI-69	CE	CE-TI-69	intentionally omitted	intentionally omitted	intentionally omitted	intentionally omitted	1	1	1	2	Amoxicilina	1			2			500	1.5		Tetraciclina	3			2			500	1												1	2
CE-TI-70	CE	CE-TI-70	intentionally omitted	intentionally omitted	intentionally omitted	intentionally omitted	1	1	1	2	Amoxicilina	1			2			500	2		Tetraciclina	3			2			500	2												1	2
CE-TI-71	CE	CE-TI-71	intentionally omitted	intentionally omitted	intentionally omitted	intentionally omitted	1	1	1	2	Amoxicilina	1			2			500	1		Tetraciclina	3			2			500	1												1	2
CE-TI-72	CE	CE-TI-72	intentionally omitted	intentionally omitted	intentionally omitted	intentionally omitted	1	1	0									500																							0
CE-TI-73	CE	CE-TI-73	intentionally omitted	intentionally omitted	intentionally omitted	intentionally omitted	1	1	1	2	Amoxicilina	1			2				1.5		Tetraciclina	3			2			500	1.5												1	2
CE-TI-74	CE	CE-TI-74	intentionally omitted	intentionally omitted	intentionally omitted	intentionally omitted	1	1	1	1	Tetraciclina	3			2			500	1.5																						1	1
CE-TI-75	CE	CE-TI-75	intentionally omitted	intentionally omitted	intentionally omitted	intentionally omitted	1	1	1	2	Amoxicilina	1			2			500	1.5		Tetraciclina	3			2			500	1												1	2
CE-TI-76	CE	CE-TI-76	intentionally omitted	intentionally omitted	intentionally omitted	intentionally omitted	1	1	1	1	Tetraciclina	3			2			500	2																						1	1
CE-TI-77	CE	CE-TI-77	intentionally omitted	intentionally omitted	intentionally omitted	intentionally omitted	1	1	1	1	Tetraciclina	3			2			500	1																						1	1
CE-TI-78	CE	CE-TI-78	intentionally omitted	intentionally omitted	intentionally omitted	intentionally omitted	1	1	1	2	Amoxicilina	1			2			500	1		Tetraciclina	3			2			500	1												1	2
CE-TI-79	CE	CE-TI-79	intentionally omitted	intentionally omitted	intentionally omitted	intentionally omitted	1	1	1	2	Amoxicilina	1			2			500	1.5		Tetraciclina	3			2			500	1.5												1	2
CE-TI-80	CE	CE-TI-80	intentionally omitted	intentionally omitted	intentionally omitted	intentionally omitted	1	1	1	2	Amoxicilina	1			2			500	1.5		Tetraciclina	3			2			500	1												1	2
CE-TI-81	CE	CE-TI-81	intentionally omitted	intentionally omitted	intentionally omitted	intentionally omitted	1	1	1	2	Amoxicilina	1			2			500	1.25		Tetraciclina	3			2			500	1.25												1	2
CE-TI-82	CE	CE-TI-82	intentionally omitted	intentionally omitted	intentionally omitted	intentionally omitted	1	1	1	2	Amoxicilina	1			2			500	1.5		Tetraciclina	3			2			500	1.5												1	2
CE-TI-83	CE	CE-TI-83	intentionally omitted	intentionally omitted	intentionally omitted	intentionally omitted	1	1	1	2	Ampicilina	2			2				1.5		Amoxicilina	1			2			500	1												1	2
CE-TI-84	CE	CE-TI-84	intentionally omitted	intentionally omitted	intentionally omitted	intentionally omitted	1	1	1	2	Amoxicilina	1			2			500	1.5		Tetraciclina	3			2			500	1.5												1	2
CE-TI-85	CE	CE-TI-85	intentionally omitted	intentionally omitted	intentionally omitted	intentionally omitted	1	1	1	1	Tetraciclina	3			2			500	1.5																						1	1
CE-TI-86	CE	CE-TI-86	intentionally omitted	intentionally omitted	intentionally omitted	intentionally omitted	1	1	1	1	Amoxicilina	1			2			500	1.5																						1	1
CE-TI-87	CE	CE-TI-87	intentionally omitted	intentionally omitted	intentionally omitted	intentionally omitted	1	1	1	2	Amoxicilina	1			2			500	1.5		Tetraciclina	3			2			500	1.5												1	2
CE-TI-88	CE	CE-TI-88	intentionally omitted	intentionally omitted	intentionally omitted	intentionally omitted	1	1	0																																0
CE-TI-89	CE	CE-TI-89	intentionally omitted	intentionally omitted	intentionally omitted	intentionally omitted	1	1	1	2	Amoxicilina	1			2			500	1.5		Tetraciclina	3			2			500	1.5												1	2
CE-TI-90	CE	CE-TI-90	intentionally omitted	intentionally omitted	intentionally omitted	intentionally omitted	1	1	1	2	Amoxicilina	1			2				1.5		Tetraciclina	3			2			500	1.5												1	2
CE-TI-91	CE	CE-TI-91	intentionally omitted	intentionally omitted	intentionally omitted	intentionally omitted	1	1	1	2	Amoxicilina	1			2			500	1.5		Tetraciclina	3			2			500	1.5												1	2
CE-TI-92	CE	CE-TI-92	intentionally omitted	intentionally omitted	intentionally omitted	intentionally omitted	1	1	1	1	Amoxicilina	1			2			500	1																						1	1
CE-TI-93	CE	CE-TI-93	intentionally omitted	intentionally omitted	intentionally omitted	intentionally omitted	1	1	1	1	Amoxicilina	1			2			500	1.5																						1	1
CE-TI-94	CE	CE-TI-94	intentionally omitted	intentionally omitted	intentionally omitted	intentionally omitted	1	1	1	2	Amoxicilina	1			2			500	1		Tetraciclina	3			2			500	1												1	2
CE-TI-95	CE	CE-TI-95	intentionally omitted	intentionally omitted	intentionally omitted	intentionally omitted	1	1	1	2	Amoxicilina	1			2				2		Tetraciclina	3			2			500	1												1	2
CE-TI-96	CE	CE-TI-96	intentionally omitted	intentionally omitted	intentionally omitted	intentionally omitted	1	1	1	2	Amoxicilina	1			2				1		Tetraciclina	3			2			500	1												1	2
CE-TI-97	CE	CE-TI-97	intentionally omitted	intentionally omitted	intentionally omitted	intentionally omitted	1	1	1	2	Amoxicilina	1			2			500	1		Tetraciclina	3			2			500	1												1	2
CE-TI-98	CE	CE-TI-98	intentionally omitted	intentionally omitted	intentionally omitted	intentionally omitted	1	1	0									500																							0
CE-TI-99	CE	CE-TI-99	intentionally omitted	intentionally omitted	intentionally omitted	intentionally omitted	1	1	1	2	Amoxicilina	1			2			500	1.5		Tetraciclina	3			2			500	1												1	2
CE-TI-100	CE	CE-TI-100	intentionally omitted	intentionally omitted	intentionally omitted	intentionally omitted	1	1	1	2	Amoxicilina	1			2			500	1		Tetraciclina	3			2			500	1												1	2
CE-TI-101	CE	CE-TI-101	intentionally omitted	intentionally omitted	intentionally omitted	intentionally omitted	1	1	1	2	Amoxicilina	1			2			500	1		Tetraciclina	3			2			500	1												1	2
CE-TI-102	CE	CE-TI-102	intentionally omitted	intentionally omitted	intentionally omitted	intentionally omitted	1	1	1	1	Tetraciclina	3			2				1.5																						1	1
CE-TI-103	CE	CE-TI-103	intentionally omitted	intentionally omitted	intentionally omitted	intentionally omitted	1	1	0									500																							0
CE-TI-104	CE	CE-TI-104	intentionally omitted	intentionally omitted	intentionally omitted	intentionally omitted	1	1	1	2	Amoxicilina	1			2			500	1		Tetraciclina	3			2			500	1												1	2
CE-TI-105	CE	CE-TI-105	intentionally omitted	intentionally omitted	intentionally omitted	intentionally omitted	1	1	0									500																							0
CE-TI-106	CE	CE-TI-106	intentionally omitted	intentionally omitted	intentionally omitted	intentionally omitted	1	1	1	2	Amoxicilina	1			2			500	1		Tetraciclina	3			2			500	1												1	2
CE-TI-107	CE	CE-TI-107	intentionally omitted	intentionally omitted	intentionally omitted	intentionally omitted	1	1	1	2	Amoxicilina	1			2				1		Tetraciclina	3			2			500	1												1	2
CE-TI-108	CE	CE-TI-108	intentionally omitted	intentionally omitted	intentionally omitted	intentionally omitted	1	1	1	2	Amoxicilina	1			2			500	1		Tetraciclina	3			2			500	1												1	2
CE-TI-109	CE	CE-TI-109	intentionally omitted	intentionally omitted	intentionally omitted	intentionally omitted	1	1	1	2	Amoxicilina	1			2			500	1.5		Tetraciclina	3			2			500	1.5												1	2
CE-TI-110	CE	CE-TI-110	intentionally omitted	intentionally omitted	intentionally omitted	intentionally omitted	1	1	0									500																							0
CE-TI-111	CE	CE-TI-111	intentionally omitted	intentionally omitted	intentionally omitted	intentionally omitted	1	1	0									500																							0
CE-TI-112	CE	CE-TI-112	intentionally omitted	intentionally omitted	intentionally omitted	intentionally omitted	1	1	1	2	Amoxicilina	1			2			500	1		Tetraciclina	3			2			500	1												1	2
CE-TI-113	CE	CE-TI-113	intentionally omitted	intentionally omitted	intentionally omitted	intentionally omitted	1	1	1	1	Amoxicilina	1			2			500	1.5																						1	1
CE-TI-114	CE	CE-TI-114	intentionally omitted	intentionally omitted	intentionally omitted	intentionally omitted	1	1	1	1	Amoxicilina	1			2				1.5																						1	1
CE-TI-115	CE	CE-TI-115	intentionally omitted	intentionally omitted	intentionally omitted	intentionally omitted	1	1	1	1	Tetraciclina	3			2				1.5																						1	1
CE-TI-116	CE	CE-TI-116	intentionally omitted	intentionally omitted	intentionally omitted	intentionally omitted	1	1	1	2	Amoxicilina	1			2			500	1		Tetraciclina	3			2			500	1												1	2
CE-TI-117	CE	CE-TI-117	intentionally omitted	intentionally omitted	intentionally omitted	intentionally omitted	1	1	0									500																							0
CE-TI-118	CE	CE-TI-118	intentionally omitted	intentionally omitted	intentionally omitted	intentionally omitted	1	1	1	2	Amoxicilina	1			2			500	1.5		Tetraciclina	3			2			500	1												1	2
CE-TI-119	CE	CE-TI-119	intentionally omitted	intentionally omitted	intentionally omitted	intentionally omitted	1	1	1	2	Amoxicilina	1			2			500	1.5		Tetraciclina	3			2			500	1.5												1	2
CE-TI-120	CE	CE-TI-120	intentionally omitted	intentionally omitted	intentionally omitted	intentionally omitted	1	1	1	2	Amoxicilina	1			2			500	2		Tetraciclina	3			2			500	1												1	2
CE-TI-121	CE	CE-TI-121	intentionally omitted	intentionally omitted	intentionally omitted	intentionally omitted	1	1	1	2	Amoxicilina	1			2			500	1		Tetraciclina	3			2			500	1												1	2
CE-TI-122	CE	CE-TI-122	intentionally omitted	intentionally omitted	intentionally omitted	intentionally omitted	1	1	0									500																							0
CE-TI-123	CE	CE-TI-123	intentionally omitted	intentionally omitted	intentionally omitted	intentionally omitted	1	1	1	2	Amoxicilina	1			2			500	1		Tetraciclina	3			2			500	1												1	2
CE-TI-124	CE	CE-TI-124	intentionally omitted	intentionally omitted	intentionally omitted	intentionally omitted	1	1	1	2	Amoxicilina	1			2				1.5		Tetraciclina	3			2			500	1												1	2
CE-TI-125	CE	CE-TI-125	intentionally omitted	intentionally omitted	intentionally omitted	intentionally omitted	1	1	1	1	Amoxicilina	1			2			500	2																						1	1
CE-TI-126	CE	CE-TI-126	intentionally omitted	intentionally omitted	intentionally omitted	intentionally omitted	1	1	1	2	Amoxicilina	1			2			500	1		Tetraciclina	3			2			500	1												1	2
CE-TI-127	CE	CE-TI-127	intentionally omitted	intentionally omitted	intentionally omitted	intentionally omitted	1	1	1	2	Amoxicilina	1			2			500	1.5		Tetraciclina	3			2			500	1.5												1	2
CE-TI-128	CE	CE-TI-128	intentionally omitted	intentionally omitted	intentionally omitted	intentionally omitted	1	1	1	2	Amoxicilina	1			2			500	2		Tetraciclina	3			2			500	1												1	2
CE-TI-129	CE	CE-TI-129	intentionally omitted	intentionally omitted	intentionally omitted	intentionally omitted	1	1	0																																0
CE-TI-130	CE	CE-TI-130	intentionally omitted	intentionally omitted	intentionally omitted	intentionally omitted	1	1	0									500																							0
CE-TI-131	CE	CE-TI-131	intentionally omitted	intentionally omitted	intentionally omitted	intentionally omitted	1	1	1	1	Tetraciclina	3			2			500	1.5																						1	1
CE-TI-132	CE	CE-TI-132	intentionally omitted	intentionally omitted	intentionally omitted	intentionally omitted	1	1	1	2	Amoxicilina	1			2				1.5		Tetraciclina	3			2			500	1.5												1	2
CE-TI-133	CE	CE-TI-133	intentionally omitted	intentionally omitted	intentionally omitted	intentionally omitted	1	1	1	2	Amoxicilina	1			2			500	2		Tetraciclina	3			2			500	2												1	2
CE-TI-134	CE	CE-TI-134	intentionally omitted	intentionally omitted	intentionally omitted	intentionally omitted	1	1	1	1	Tetraciclina	3			2			500	1.5																						1	1
CE-TI-135	CE	CE-TI-135	intentionally omitted	intentionally omitted	intentionally omitted	intentionally omitted	1	1	1	2	Amoxicilina	1			2			500	1.5		Tetraciclina	3			2			500	1.5												1	2
CE-TI-136	CE	CE-TI-136	intentionally omitted	intentionally omitted	intentionally omitted	intentionally omitted	1	1	1	2	Amoxicilina	1			2			500	1		Tetraciclina	3			2			500	1												1	2
CE-TI-137	CE	CE-TI-137	intentionally omitted	intentionally omitted	intentionally omitted	intentionally omitted	1	1	1	2	Amoxicilina	1			2			500	1.5		Tetraciclina	3			2			500	1												1	2
CE-TI-138	CE	CE-TI-138	intentionally omitted	intentionally omitted	intentionally omitted	intentionally omitted	1	1	1	2	Amoxicilina	1			2			500	1.5		Tetraciclina	3			2			500	1												1	2
CE-TI-139	CE	CE-TI-139	intentionally omitted	intentionally omitted	intentionally omitted	intentionally omitted	1	1	0									500																							0
CE-TI-140	CE	CE-TI-140	intentionally omitted	intentionally omitted	intentionally omitted	intentionally omitted	1	1	1	2	Amoxicilina	1			2				1.5		Tetraciclina	3			2			500	1												1	2
CE-TI-141	CE	CE-TI-141	intentionally omitted	intentionally omitted	intentionally omitted	intentionally omitted	1	1	1	2	Amoxicilina	1			2			500	1.5		Tetraciclina	3			2			500	1												1	2
CE-TI-142	CE	CE-TI-142	intentionally omitted	intentionally omitted	intentionally omitted	intentionally omitted	1	1	1	2	Amoxicilina	1			2			500	1.5		Tetraciclina	3			2			500	1												1	2
CE-TI-143	CE	CE-TI-143	intentionally omitted	intentionally omitted	intentionally omitted	intentionally omitted	1	1	1	1	Amoxicilina				2				1.5																						1	1
CE-TI-144	CE	CE-TI-144	intentionally omitted	intentionally omitted	intentionally omitted	intentionally omitted	1	1	0									500																							0
CE-TI-145	CE	CE-TI-145	intentionally omitted	intentionally omitted	intentionally omitted	intentionally omitted	1	1	1	2	Amoxicilina	1			2			500	1.5		Tetraciclina	3			2			500	1.5												1	2
CE-TI-146	CE	CE-TI-146	intentionally omitted	intentionally omitted	intentionally omitted	intentionally omitted	1	1	1	2	Amoxicilina	1			2			500	1.5		Tetraciclina	3			2			500	1.5												1	2
CE-TI-147	CE	CE-TI-147	intentionally omitted	intentionally omitted	intentionally omitted	intentionally omitted	1	1	0									500																							0
CE-TI-148	CE	CE-TI-148	intentionally omitted	intentionally omitted	intentionally omitted	intentionally omitted	1	1	1	2	Amoxicilina	1			2			500	2		Tetraciclina	3			2			500	2												1	2
CE-TI-149	CE	CE-TI-149	intentionally omitted	intentionally omitted	intentionally omitted	intentionally omitted	1	1	1	2	Amoxicilina	1			2				1.5		Tetraciclina	3			2			500	1												1	2
CE-TI-150	CE	CE-TI-150	intentionally omitted	intentionally omitted	intentionally omitted	intentionally omitted	1	1	1	2	Amoxicilina	1			2			500	2		Tetraciclina	3			2			500	2												1	2
CE-TI-151	CE	CE-TI-151	intentionally omitted	intentionally omitted	intentionally omitted	intentionally omitted	1	1	1	2	Amoxicilina	1			2			500	2		Tetraciclina	3			2			500	1												1	2
CE-TI-152	CE	CE-TI-152	intentionally omitted	intentionally omitted	intentionally omitted	intentionally omitted	1	1	1	2	Amoxicilina	1			2			500	1		Tetraciclina	3			2			500	1												1	2
CE-TI-153	CE	CE-TI-153	intentionally omitted	intentionally omitted	intentionally omitted	intentionally omitted	1	1	1	2	Amoxicilina	1			2			500	2		Tetraciclina	3			2			500	1												1	2
CE-TI-154	CE	CE-TI-154	intentionally omitted	intentionally omitted	intentionally omitted	intentionally omitted	1	1	1	2	Amoxicilina	1			2			500	2		Tetraciclina	3			2			500	1												1	2
CE-TI-155	CE	CE-TI-155	intentionally omitted	intentionally omitted	intentionally omitted	intentionally omitted	1	1	0									500																							0
CE-TI-156	CE	CE-TI-156	intentionally omitted	intentionally omitted	intentionally omitted	intentionally omitted	1	1	1	2	Amoxicilina	1			2			500	1.25		Tetraciclina	3			2			500	1												1	2
CE-TI-157	CE	CE-TI-157	intentionally omitted	intentionally omitted	intentionally omitted	intentionally omitted	1	1	1	2	Amoxicilina	1			2				1.5		Tetraciclina	3			2			500	1												1	2
CE-TI-158	CE	CE-TI-158	intentionally omitted	intentionally omitted	intentionally omitted	intentionally omitted	1	1	0									500																							0
CE-TI-159	CE	CE-TI-159	intentionally omitted	intentionally omitted	intentionally omitted	intentionally omitted	1	1	1	2	Amoxicilina	1			2			500	1.5		Tetraciclina	3			2			500	1												1	2
CE-TI-160	CE	CE-TI-160	intentionally omitted	intentionally omitted	intentionally omitted	intentionally omitted	1	1	1	1	Amoxicilina	1			2			500	1.5																						1	1
CE-TI-161	CE	CE-TI-161	intentionally omitted	intentionally omitted	intentionally omitted	intentionally omitted	1	1	1	2	Amoxicilina	1			2			500	1		Tetraciclina	3			2			500	1												1	2
CE-TI-162	CE	CE-TI-162	intentionally omitted	intentionally omitted	intentionally omitted	intentionally omitted	1	1	1	1	Amoxicilina	1			2			500	1.5																						1	1
CE-TI-163	CE	CE-TI-163	intentionally omitted	intentionally omitted	intentionally omitted	intentionally omitted	1	1	1	1	Tetraciclina	3			2			500	1																						1	1
CE-TI-164	CE	CE-TI-164	intentionally omitted	intentionally omitted	intentionally omitted	intentionally omitted	1	1	0									500																							0
CE-TI-165	CE	CE-TI-165	intentionally omitted	intentionally omitted	intentionally omitted	intentionally omitted	1	1	1	2	Amoxicilina	1			2			500	1.5		Tetraciclina	3			2			500	1.5												1	2
CE-TI-166	CE	CE-TI-166	intentionally omitted	intentionally omitted	intentionally omitted	intentionally omitted	1	1	1	2	Amoxicilina	1			2			500	1.25		Tetraciclina	3			2			500	1.25												1	2
CE-TI-167	CE	CE-TI-167	intentionally omitted	intentionally omitted	intentionally omitted	intentionally omitted	1	1	1	1	Tetraciclina	3			2				2																						1	1
CE-TI-168	CE	CE-TI-168	intentionally omitted	intentionally omitted	intentionally omitted	intentionally omitted	1	1	1	2	Amoxicilina	1			2				1.5		Tetraciclina	3			2			500	1.5												1	2
CE-TI-169	CE	CE-TI-169	intentionally omitted	intentionally omitted	intentionally omitted	intentionally omitted	1	1	1	2	Amoxicilina	1			2				1.5		Tetraciclina	3			2			500	1.5												1	2
CE-TI-170	CE	CE-TI-170	intentionally omitted	intentionally omitted	intentionally omitted	intentionally omitted	1	1	1	2	Amoxicilina	1			2				1.5		Tetraciclina	3			2			500	1												1	2
CE-TI-171	CE	CE-TI-171	intentionally omitted	intentionally omitted	intentionally omitted	intentionally omitted	1	1	1	2	Amoxicilina	1			2			500	2		Tetraciclina	3			2			500	1												1	2
CE-TI-172	CE	CE-TI-172	intentionally omitted	intentionally omitted	intentionally omitted	intentionally omitted	1	1	0									500																							0
CE-TI-173	CE	CE-TI-173	intentionally omitted	intentionally omitted	intentionally omitted	intentionally omitted	1	1	1	2	Amoxicilina	1			2			500	1		Tetraciclina	3			2			500	1												1	2
CE-TI-174	CE	CE-TI-174	intentionally omitted	intentionally omitted	intentionally omitted	intentionally omitted	1	1	1	1	Amoxicilina	1			2			500	2																						1	1
CE-TI-175	CE	CE-TI-175	intentionally omitted	intentionally omitted	intentionally omitted	intentionally omitted	1	1	1	1	Amoxicilina	1			2				1																						1	1
CE-TI-176	CE	CE-TI-176	intentionally omitted	intentionally omitted	intentionally omitted	intentionally omitted	1	1	1	2	Amoxicilina	1			2				1.5		Tetraciclina	3			2			500	1												1	2
CE-TI-177	CE	CE-TI-177	intentionally omitted	intentionally omitted	intentionally omitted	intentionally omitted	1	1	1	2	Amoxicilina	1			2				1.5		Tetraciclina	3			2			500	1.5												1	2
CE-TI-178	CE	CE-TI-178	intentionally omitted	intentionally omitted	intentionally omitted	intentionally omitted	1	1	1	2	Amoxicilina	1			2				1.25		Tetraciclina	3			2			500	1.25												1	2
CE-TI-179	CE	CE-TI-179	intentionally omitted	intentionally omitted	intentionally omitted	intentionally omitted	1	1	1	2	Amoxicilina	1			2				1.5		Tetraciclina	3			2			500	1.5												1	2
CE-TI-180	CE	CE-TI-180	intentionally omitted	intentionally omitted	intentionally omitted	intentionally omitted	1	1	1	1	Amoxicilina	1			2				2																						1	1
CE-TI-181	CE	CE-TI-181	intentionally omitted	intentionally omitted	intentionally omitted	intentionally omitted	1	1	1	2	Amoxicilina	1			2				1.5		Tetraciclina	3			2			500	1.5												1	2
CE-TI-182	CE	CE-TI-182	intentionally omitted	intentionally omitted	intentionally omitted	intentionally omitted	1	1	0																																0
CE-TI-183	CE	CE-TI-183	intentionally omitted	intentionally omitted	intentionally omitted	intentionally omitted	1	1	0																																0
CE-TI-184	CE	CE-TI-184	intentionally omitted	intentionally omitted	intentionally omitted	intentionally omitted	1	1	0																																0
CE-TI-185	CE	CE-TI-185	intentionally omitted	intentionally omitted	intentionally omitted	intentionally omitted	1	1	0																																0
CE-TI-186	CE	CE-TI-186	intentionally omitted	intentionally omitted	intentionally omitted	intentionally omitted	1	1	1	2	Amoxicilina	1			2				1.5		Tetraciclina	3			2			500	1.5												1	2
CE-TI-187	CE	CE-TI-187	intentionally omitted	intentionally omitted	intentionally omitted	intentionally omitted	1	1	1	1	Amoxicilina	1			2				1																						1	1
CE-TI-188	CE	CE-TI-188	intentionally omitted	intentionally omitted	intentionally omitted	intentionally omitted	1	1	1	2	Amoxicilina	1			2				1.5		Tetraciclina	3			2			500	1.5												1	2
CE-TI-189	CE	CE-TI-189	intentionally omitted	intentionally omitted	intentionally omitted	intentionally omitted	1	1	1	2	Amoxicilina	1			2				2		Tetraciclina	3			2			500	1												1	2

## Sheet: Dictionnaire
Variable / Field Name	Field Label_spanish	Field Label_english
record_id	Record ID	Record ID
community	Código comunidad	Community code
code	Codigo	Code
gps_long	Longitud	Longitude
gps_lat	Latitud	Latitude
address_establishment_2	Numero de cuadra	address 1: block
address_establishment	Numero de Calle o avenida	adress 2: street
person_charge	Hola, mi nombre es _____, vengo de la Universidad del Valle. Estamos haciendo un pequeño estudio para documentar el tipo de antibioticos que hay disponibles en esta comunidad. ¿Podemos hablar con el encargado de la tienda?	Hello, my name is _____, I work at the Universidad del Valle. We are doing a short-study to document what kind of antibiotics available in this community. Can we speak with the person in charge of the tienda that is here today?
consent	Hola, mi nombre es _____. Trabajamos en la Universidad del Valle de Guatemala y estamos haciendo un estudio para describir los tipos de antibioticos que se venden en esta comunidad. Este estudio nos ayudará a comprender qué medicamentos están disponibles para los residentes de esta comunidad. Esta encuesta tomará aproximadamente 5 minutos. La participacion es completamente voluntaria. Esto signif…	Hello, my name is _____. We work at the Universidad del Valle de Guatemala and we are doing a study to describe the types of antibiotics that are sold in this community. This study will help us understand what medications are available to residents of this community. This survey will take approximately 5 minutes. Participation is completely voluntary. This means that you don't have to participate…
antibiotics_here	¿Usted vende antibióticos? [Si surge alguna duda, aclarar con ejemplos, como tetraciclina, santemicina o amoxicilina]	Do you sell antibiotics here? [If any doubts arise, clarify with examples, such as tetracycline, santemycin or amoxicillin]
num_medicaments	Número de antibióticos diferentes que venden en la tienda	Number of different antibiotics sold in the corner store
commercial_name_1	Nombre comercial	Brand name
name_medicament_1	Nombre del principio activo	Name of the active ingredient
name_medicament_other_1	Otro nombre del principio activo	Other name of the active ingredient
laboratory_name	Laboratorio	Laboratory
dosage_form_1	Forma farmaceutica:	Pharmaceutical form
dosage_form_other_1	Otra Forma farmaceutica	Other pharmaceutical form
milliliters_1	Indique el numero de mililitros en la botella/vial	Indicate the dose (ml)
grams_capsule_1	Indique el numero de miligramos en la tableta/capsula/polvo	Indicate the dose (mg)
price_1	Precio por unidad	Price per unit
photo_1	Fotografia	Picture
commercial_name_2	Nombre comercial	Brand name
name_medicament_2	Nombre del principio activo	Name of the active ingredient
name_medicament_other_2	Otro nombre del principio activo	Other name of the active ingredient
laboratory_name_2	Laboratorio	Laboratory
dosage_form_2	Forma farmaceutica:	Pharmaceutical form
dosage_form_other_2	Otra Forma farmaceutica	Other pharmaceutical form
milliliters_2	Indique el numero de mililitros en la botella/vial	Indicate the dose (ml)
grams_capsule_2	Indique el numero de miligramos en la tableta/capsula/polvo	Indicate the dose (mg)
price_2	Precio por unidad	Price per unit
photo_2	Fotografia	Picture
commercial_name_3	Nombre comercial	Brand name
name_medicament_3	Nombre del principio activo	Name of the active ingredient
name_medicament_other_3	Otro nombre del principio activo	Other name of the active ingredient
laboratory_name_3	Laboratorio	Laboratory
dosage_form_3	Forma farmaceutica:	Pharmaceutical form
dosage_form_other_3	Otra Forma farmaceutica	Other pharmaceutical form
milliliters_3	Indique el numero de mililitros en la botella/vial	Indicate the dose (ml)
grams_capsule_3	Indique el numero de miligramos en la tableta/capsula/polvo	Indicate the dose (mg)
price_3	Precio por unidad	Price per unit
photo_3	Fotografia	Picture
vende_antibioticos	Validación: La tienda vende antibioticos	Validation: the corner store sells antibiotics
numero_antibioticos	Cuantos antibioticos vende la farmacia	Numer of antibiotics sold
